# Supplementary material for: Automated Microbial Library Generation Using the Bioinformatics Platform IDBac
Source: Molecules. 2022 Mar 22;27(7):2038. doi: 10.3390/molecules27072038 (PMC9000433; doi:10.3390/molecules27072038)
Supplement: Supplementary file 1 [file molecules-27-02038-s001.zip]

Archive with 1 entries (1 files):
- molecules-1628128-supplementary.pdf
